# Supplementary material for: Ultralow Threshold Lasing from Carbon Dot–Ormosil Gel Hybrid-Based Planar Microcavity
Source: Nanomaterials (Basel). 2021 Jul 6;11(7):1762. doi: 10.3390/nano11071762 (PMC8307971; doi:10.3390/nano11071762)
Supplement: Supplementary file 1 [file nanomaterials-11-01762-s001.zip]

Archive with 1 entries (1 files):
- nanomaterials-1270267-supplementary.pdf
